# Supplementary material for: Physiological and transcriptome analysis of changes in endogenous hormone and sugar content during the formation of tender asparagus stems
Source: BMC Plant Biol. 2024 Jun 19;24:581. doi: 10.1186/s12870-024-05277-0 (PMC11186092; doi:10.1186/s12870-024-05277-0)
Supplement: Supplementary file 1 — Supplementary Material 1 [file 12870_2024_5277_MOESM1_ESM.xlsx]

## Sheet: Sheet1
S Table 1 Gene Primer Sequences
Annotation ID	Gene	Forward primer(5’→3’)	Reverse primer(5’→3’)
109832941	UBCE	TGCTGTGGAACGCCGTGAT	AATCTGACTGTCGGTGGCTTGT
109831964	PAI1	CGTTGGTGAGAGCAGAAGAAGG	CTTCGCAAGGAATCGTGAGGC
109844997	TAR2	AACTTGGTCGGCAATGCTGTC	GAGGTAGTCGGTCACTGCTGAA
109839668	DAO	TCAGGTTCGTTCGTGGCTGTC	CGAGTGTTGGTGGAGGCTCAA
109823982	AUX1	CGATGTGGAAGCCGCAGAAG	TGAGCATGAGGATAACCGCAGT
109826324	SAUR-1	CGTTGGTGAGAGCAGAAGAAGG	CTTCGCAAGGAATCGTGAGGC
109848277	PIF3	CTGCTGTGCCTTGTGCCAAT	TGCCGACCAACTCAGAGAAGAA
109833058	PIF4	GTGCCCATCTCCGTCCTTGAA	CAACCGCTGCTGTCTGATTCTG
109822304	PP2C	GCCTAATTCTAGCGAGCGATGG	AGCAGCAGGATCAGCCTCTTC
109823202	GA2ox	GACATCGGCTGGCTGGAGTAT	ACCGTGACCTGAGGAACAAGG
109820020	SnRK2	TCTGCATGGCTGGTCGATTCA	CGCTATGTAGGCTGGAGTTCCT
